# Supplementary material for: Developing HPV Vaccination Communication Strategies: Assessing Knowledge, Attitudes, and Barriers Among Healthcare Professionals in Kazakhstan
Source: Vaccines (Basel). 2024 Oct 28;12(11):1225. doi: 10.3390/vaccines12111225 (PMC11598784; doi:10.3390/vaccines12111225)
Supplement: Supplementary file 1 [file vaccines-12-01225-s001.zip]

Archive with 1 entries (1 files):
- vaccines-3248613-supplementary.pdf
